# Supplementary material for: Traditional Norwegian Kveik Are a Genetically Distinct Group of Domesticated Saccharomyces cerevisiae Brewing Yeasts
Source: Front Microbiol. 2018 Sep 12;9:2137. doi: 10.3389/fmicb.2018.02137 (PMC6145013; doi:10.3389/fmicb.2018.02137)
Supplement: Supplementary file 6 [file Data_Sheet_1.ZIP]

Archive with 1 entries (1 files):
- snp_matrix.tab
