# Supplementary material for: Traditional Norwegian Kveik Are a Genetically Distinct Group of Domesticated Saccharomyces cerevisiae Brewing Yeasts
Source: Front Microbiol. 2018 Sep 12;9:2137. doi: 10.3389/fmicb.2018.02137 (PMC6145013; doi:10.3389/fmicb.2018.02137)
Supplement: Supplementary file 7 [file Data_Sheet_2.ZIP]

Archive with 3 entries (2 files):
- Supplemental File 2.xlsx
- __MACOSX/
- __MACOSX/._Supplemental File 2.xlsx
