# Supplementary material for: Traditional Norwegian Kveik Are a Genetically Distinct Group of Domesticated Saccharomyces cerevisiae Brewing Yeasts
Source: Front Microbiol. 2018 Sep 12;9:2137. doi: 10.3389/fmicb.2018.02137 (PMC6145013; doi:10.3389/fmicb.2018.02137)
Supplement: Supplementary file 7 [file Data_Sheet_2.ZIP › Supplemental File 2.xlsx]

## Sheet: KVEIK24 ANOVA
Strain	24h
Laerdal 1	a
Laerdal 2	a
Stordal Framgarden 2	ab
Stordal Ebbegarden 2	ab
Muri	bc
Hornindal 3	bcd
Granvin 1	bcde
Voss 2	bcde
Hornindal 1	bcde
Stordal Framgarden 1	bcdef
Hornindal 2	bcdef
WLP002	bcdef
Stranda	bcdefg
Stordal Ebbegarden 1	cdefg
Sykkylven 1	cdefgh
Granvin 4	cdefgh
WLP029	cdefgh
Joniskelis	cdefgh
Voss 1	cdefghi
Granvin 2	cdefghi
Granvin 5	cdefghi
Granvin 9	defghi
Sykkylven 2	efghi
Granvin 6	fghi
Granvin 8	ghi
WLP570	ghi
Granvin 7	hi
Granvin 3	hi
WLP001	i

## Sheet: KVEIK24 SD
Strain	mean_CO	sd_CO
Granvin 1	1.98	0.22745
Granvin 2	1.44667	0.196977
Granvin 3	0.96	0.023094
Granvin 4	1.56	0.213854
Granvin 5	1.42667	0.156205
Granvin 6	1.22667	0.138564
Granvin 7	0.973333	0.102632
Granvin 8	1.16	0.33546
Granvin 9	1.40667	0.156205
Hornindal 1	1.92	0.110151
Hornindal 2	1.88	0.0503322
Hornindal 3	2.00667	0.111355
Joniskelis	1.52	0.174738
Laerdal 1	2.98	0.122202
Laerdal 2	2.98	0.0757188
Muri	2.09333	0.0702377
Stordal Ebbegarden 1	1.66	0.181475
Stordal Ebbegarden 2	2.37333	0.477214
Stordal Framgarden 1	1.89333	0.300888
Stordal Framgarden 2	2.40667	0.530283
Stranda	1.72667	0.052915
Sykkylven 1	1.59333	0.211975
Sykkylven 2	1.31741	0.14671
Voss 1	1.49333	0.122202
Voss 2	1.96667	0.264575
WLP001	0.813333	0.273008
WLP002	1.86	0.140475
WLP029	1.55333	0.128582
WLP570	1.16	0.128582

## Sheet: FERM ABV ANOVA
Strain	ABV
Granvin 7	a
Granvin 1	a
Granvin 5	a
Muri 1	a
Stordal Ebbegarden 1	a
Hornindal 2	a
Stranda 1	a
Granvin 8	a
Granvin 4	a
Granvin 2	a
WLP570	a
Voss 1	a
Granvin 6	a
WLP001	a
Stordal Ebbegarden 2	a
Stordal Framgarden 2	a
Sykkylven 2	a
Granvin 9	a
Hornindal 1	a
Joniskelis	a
Stordal Framgarden 1	a
WLP029	a
Granvin 3	a
Hornindal 3	a
Laerdal 1	a
Laerdal 2	a
WLP002	a
Sykkylven 1	a
Voss 2	a

## Sheet: FERM ABV SD
Strain	mean_conc	sd_conc
Voss 2	4.01222	0.548197
Sykkylven 1	4.11368	0.47462
WLP002	4.33519	0.635326
Laerdal 2	4.53436	0.645147
Laerdal 1	4.55176	0.601653
Hornindal 3	4.56611	0.424271
Granvin 3	4.59762	0.34856
WLP029	4.60491	0.720269
Stordal Framgarden 1	4.60996	1.24502
Joniskelis	4.62195	1.3198
Hornindal 1	4.62266	1.13661
Granvin 9	4.71002	0.544442
Sykkylven 2	4.80455	0.138473
Stordal Framgarden 2	4.81748	0.675867
Stordal Ebbegarden 2	4.90977	0.89264
WLP001	4.94493	0.245412
Granvin 6	4.97503	0.646819
Voss 1	5.09742	0.815333
WLP570	5.13728	0.287939
Granvin 2	5.16608	0.916824
Granvin 4	5.25556	0.558484
Granvin 8	5.26273	0.929297
Stranda 1	5.30553	0.529224
Hornindal 2	5.36714	0.786953
Stordal Ebbegarden 1	5.43733	0.314754
Muri 1	5.45767	0.947218
Granvin 5	5.67295	0.197914
Granvin 1	5.70904	0.162393
Granvin 7	5.98452	0.325426

## Sheet: FERM GC ANOVA
Strain	Ethyl Acetate	Ethyl Caproate	Ethyl Caprylate	Ethyl Decanoate	Ethyl Nonanoate	Hexanoic Acid	Isoamyl Acetate	Isoamyl Alcohol	Isobutanol	Phenyl Ethyl Acetate	Phenyl Ethyl Alcohol	Vinylguaiacol
Granvin 1	bcdefg	cde	cdefghi	efghijk	cdef	c	bc	bc	cdefghi	cdefghi	bcd	c
Granvin 2	bcde	bc	bc	efghijk	bcd	c	bc	bc	bcdefghi	bcd	abcd	c
Granvin 3	efg	de	ghi	k	cdefg	c	bc	bc	bc	hi	bcd	c
Granvin 4	fg	e	i	k	g	c	c	c	defghi	i	cd	c
Granvin 5	bcdefg	de	efghi	ijk	cdefg	c	b	b	bcd	efghi	ab	c
Granvin 6	bcd	bc	b	abcdefgh	bc	c	b	b	bcdefgh	bcdefgh	abc	c
Granvin 7	cdefg	cde	efghi	ijk	cdefg	c	bc	bc	bcdef	ghi	bcd	c
Granvin 8	fg	e	i	k	g	c	bc	bc	cdefghi	hi	cd	c
Granvin 9	cdefg	e	ghi	ijk	defg	c	c	c	efghi	ghi	cd	c
Hornindal 1	b	cde	bcdef	abc	bcdef	abc	bc	bc	fghi	bc	cd	c
Hornindal 2	bcdefg	e	fghi	hijk	defg	c	bc	bc	cdefghi	defghi	cd	c
Hornindal 3	bcdef	bcde	bcd	ab	cdefg	ab	bc	bc	hi	bcdefg	cd	c
Joniskelis	defg	de	cdefghi	abcd	cdefg	bc	bc	bc	efghi	bcdef	bcd	b
Laerdal 1	bcdefg	bcde	bcde	abcdefgh	bcd	abc	c	c	i	efghi	cd	c
Laerdal 2	bcdefg	e	efghi	defghijk	cdef	c	bc	bc	efghi	cdefghi	bcd	c
Muri	bcdef	bcde	defghi	abcde	bcd	c	bc	bc	ghi	b	cd	a
Stordal Ebbegarden 1	bcdefg	e	hi	ghijk	efg	abc	c	c	fghi	defghi	cd	c
Stordal Ebbegarden 2	bcdef	e	hi	fghijk	fg	a	bc	bc	defghi	cdefghi	bcd	c
Stordal Framgarden 1	bcdefg	cde	bcdefgh	bcdefghi	cdef	bc	bc	bc	ghi	bcde	bcd	c
Stordal Framgarden 2	bcdef	b	bcde	bcdefghij	bcde	c	bc	bc	fghi	defghi	cd	c
Stranda	bcdefg	cde	bcdefgh	abcdef	cdefg	c	bc	bc	ghi	cdefghi	bcd	c
Sykkylven 1	bcdefg	e	fghi	efghijk	defg	c	c	c	ghi	efghi	cd	c
Sykkylven 2	cdefg	e	fghi	cdefghijk	defg	abc	c	c	i	efghi	d	c
Voss 1	bcdefg	bcde	bcdefg	defghijk	cdefg	c	c	c	fghi	defghi	d	c
Voss 2	bcdefg	bcde	bcdefgh	efghijk	cdefg	c	bc	bc	efghi	bcdefghi	cd	c
WLP001	bcdefg	cde	i	hijk	bcd	c	bc	bc	b	cdefghi	abc	c
WLP002	g	e	hi	jk	defg	c	bc	bc	a	fghi	bcd	c
WLP029	bc	bcd	bcd	abcdefg	b	c	bc	bc	bcdefg	bcde	abcd	c
WLP570	a	a	a	a	a	c	a	a	bcde	a	a	a

## Sheet: FERMGC SD
Strain	Ethyl Acetate	Ethyl Caproate	Ethyl Caprylate	Ethyl Decanoate	Ethyl Nonanoate	Hexanoic Acid	Isoamyl Acetate	Isoamyl Alcohol	Isobutanol	Phenyl Ethyl Acetate	Phenyl Ethyl Alcohol	Vinylguaiacol
Granvin 1	1.02192	0.109608	1.28494	0.376221	0.0362281	0.0343528	0.17812	1.81412	0.369913	0.348166	5.86214	0.0153921
Granvin 2	0.928436	0.0971406	1.41862	0.0432722	0.0263098	0.0052163	0.31669	3.2094	0.724123	0.65407	8.60058	0.00409833
Granvin 3	0.244942	0.0226594	0.218196	0.00326834	0.0181753	0.000587185	0.0583806	0.586187	0.16035	0.0572672	0.21488	0.00166123
Granvin 4	0.141936	0.0111052	0.0289497	0.000709369	0.00214547	0.00384909	0.0354377	0.355713	0.130205	0.0894211	0.781189	0.00454088
Granvin 5	0.227636	0.0126761	0.122383	0.00925845	0.0234939	0.00303294	0.0631231	0.653592	0.139038	0.105093	2.06891	0.00161554
Granvin 6	0.780242	0.122388	1.51308	0.378272	0.0810369	0.00698804	0.115698	1.28327	0.26125	0.346317	2.35764	0.00044944
Granvin 7	0.124116	0.000485098	0.242667	0.0256794	0.0213337	0.000789722	0.0420559	0.413441	0.215145	0.108961	1.73909	0.00219187
Granvin 8	0.380772	0.00906978	0.0844826	0.0232587	0.00532207	0.00271603	0.0535874	0.558687	0.494992	0.135873	1.65019	0.00159676
Granvin 9	0.151764	0.00595016	0.0967952	0.0438174	0.0229392	0.00114456	0.0297689	0.31388	0.265154	0.0969633	0.759039	0.00365369
Hornindal 1	0.160933	0.00870803	0.30804	0.217532	0.0319549	0.116239	0.0363928	0.391822	0.0745632	0.124014	1.33749	0.00659659
Hornindal 2	0.227701	0.0161041	0.123507	0.0301202	0.00850125	0.00207543	0.0312172	0.318061	0.014699	0.0485131	0.472397	0.00367542
Hornindal 3	0.270341	0.021729	0.0485156	0.0729479	0.0108548	0.0335144	0.0223078	0.125848	0.0212771	0.19105	0.714715	0.0079197
Joniskelis	0.633181	0.0261488	0.238278	0.169536	0.0349292	0.0447047	0.0133419	0.1212	0.0477389	0.190158	0.244799	0.0297698
Laerdal 1	0.0288973	0.0692735	1.42984	0.330033	0.0583647	0.1526	0.0460684	0.307215	0.0632761	0.23425	1.1803	0.0363656
Laerdal 2	0.27613	0.0414612	0.723765	0.319274	0.0389563	0.0253975	0.0704681	0.517799	0.0148204	0.412774	0.967326	0.00364305
Muri	0.349467	0.0269281	0.285513	0.174969	0.0318788	0.00100952	0.0547329	0.556348	0.0596588	0.213479	0.983337	0.036826
Stordal Ebbegarden 1	0.185664	0.0403658	1.12505	0.367057	0.0842936	0.106299	0.0585688	0.608162	0.120043	0.0946834	0.531994	0.00187978
Stordal Ebbegarden 2	0.400632	0.0129615	0.19026	0.18764	0.0207506	0.111977	0.0589612	0.956476	0.204873	0.0911568	1.62767	0.00712871
Stordal Framgarden 1	1.05823	0.0454923	1.11683	0.51306	0.023801	0.0863052	0.143035	1.46763	0.2196	0.722468	2.3647	0.00765676
Stordal Framgarden 2	0.347668	0.157334	1.16924	0.347116	0.0344558	0.00369338	0.0595803	0.610652	0.164227	0.239361	1.12091	0.00542982
Stranda	0.273688	0.0274492	0.552044	0.222641	0.0221004	0.0336922	0.058033	0.588807	0.142288	0.182594	3.17779	0.00611798
Sykkylven 1	0.0424974	0.0126822	0.202653	0.0778136	0.0138267	0.000417652	0.0405744	0.410966	0.092986	0.0414078	0.781527	0.00231683
Sykkylven 2	0.243172	0.0184625	0.41578	0.217501	0.0133647	0.0301916	0.0238069	0.2362	0.0189645	0.137317	0.235843	0.00523663
Voss 1	0.071732	0.00565323	0.157531	0.0578741	0.00982618	0.000808481	0.0144908	0.162852	0.0200449	0.0673744	0.511004	0.00126605
Voss 2	0.138047	0.0370731	0.135093	0.0487754	0.0511445	0.00192452	0.0185572	0.197048	0.0576012	0.0057718	0.805895	0.00129661
WLP001	0.372126	0.118224	0.0161409	0.04076	0.0839573	0.0477968	0.196756	1.95237	0.783555	0.457356	11.7232	0.0502174
WLP002	0.345041	0.00347289	0.0974425	0.0112557	0.013955	0.000193651	0.218433	2.21393	1.05638	0.123941	6.6199	0.0140994
WLP029	0.73841	0.089079	0.850462	0.398529	0.0247724	0.000601463	0.0400443	0.388005	0.0983097	0.370772	1.62409	0.00197625
WLP570	1.39928	0.249757	1.30583	0.203205	0.0935314	0.00288914	0.386513	3.88305	0.50226	1.08059	9.597	0.0800686

## Sheet: TEMP TOL ANOVA
Strain	30C	40C	42C	43C
Granvin 1	bcdef	efg	defgh	cd
Granvin 2	abcdef	gh	efghij	fgh
Granvin 3	abcd	efg	cdefg	def
Granvin 4	bcdef	efg	klmn	mn
Granvin 5	abcdef	m	o	no
Granvin 6	def	abcd	defghi	b
Granvin 7	f	j	hijk	hi
Granvin 8	def	m	mno	no
Granvin 9	def	j	cdefg	ijk
Hornindal 1	def	abcd	defghi	cd
Hornindal 2	bcdef	bcde	fghijk	ghi
Hornindal 3	abcdef	fg	klmno	klm
Joniskelis	bcdef	def	bc	efg
Laerdal 1	ef	abcde	bcde	a
Laerdal 2	cdef	i	cdefg	de
Muri 1	abc	k	ghijk	efg
Stordal Ebbegarden 1	f	gh	fghij	efgh
Stordal Ebbegarden 2	abcdef	l	jklm	jkl
Stordal Framgarden 1	ab	cdef	ijk	hij
Stordal Framgarden 2	def	abcd	jkl	klm
Stranda	ab	fg	lmno	lm
Sykkylven 1	cdef	abcd	cdef	efg
Sykkylven 2	bcdef	hi	jkl	ghi
Voss 1	ef	a	a	efg
Voss 2	ef	ab	ab	ij
WLP001	abcde	m	mno	no
WLP002	abcdef	lm	no	no
WLP029	abc	lm	no	o
WLP570	a	abc	bcd	bc

## Sheet: TEMP TOL SD
Strain	30 ºC	40 ºC	42 ºC	43 ºC
WLP570	0.0212132	0.000707107	0.0219203	0.00919239
WLP001	0.0445477	0.0106066	0.00989949	0.00565685
WLP002	0.0141421	0.0410122	0.00141421	0.000707107
WLP029	0.0162635	0.000707107	0.0148492	0.00707107
Granvin 1	0.0127279	0.0417193	0.0190919	0.00636396
Granvin 2	0.0268701	0.00424264	0.0452548	0.0113137
Granvin 3	0.00494975	0.013435	0.0205061	0.00707107
Granvin 4	0	0.000707107	0.0233345	0.0127279
Granvin 5	0.0162635	0	0	0.00919239
Granvin 6	0.0183848	0.000707107	0.000707107	0.00565685
Granvin 7	0	0.0883883	0.0127279	0.00353553
Granvin 8	0.0367696	0.00707107	0.00212132	0.00424264
Granvin 9	0.0714178	0.0275772	0.0558614	0.00494975
Hornindal 1	0.0247487	0.0169706	0.0296985	0.0169706
Hornindal 2	0.0254558	0.00141421	0.0388909	0.0388909
Hornindal 3	0.0353553	0.0106066	0.0127279	0.00353553
Joniskelis	0.0148492	0.0282843	0.0148492	0.00141421
Laerdal 1	0.0247487	0.00777817	0.0205061	0.0127279
Laerdal 2	0	0.0806102	0.0572756	0.00494975
Muri 1	0.0537401	0.0572756	0.0106066	0.00565685
Stordal Ebbegarden 1	0.019799	0.0494975	0.000707107	0.0219203
Stordal Ebbegarden 2	0.00848528	0.0169706	0.0176777	0.00777817
Stordal Framgarden 1	0.0282843	0.00353553	0.00777817	0.00565685
Stordal Framgarden 2	0.0212132	0.0381838	0.00989949	0.00282843
Sykkylven 1	0.0212132	0.0141421	0.00141421	0.00636396
Sykkylven 2	0	0.0770746	0.0954594	0.00848528
Voss 1	0.0353553	0.0417193	0.0120208	0.00565685
Voss 2	0.0120208	0.0155563	0.0537401	0.00636396
Stranda	0.0282843	0.122329	0.00212132	0.00919239

## Sheet: %ETOH ANOVA
Strain	10% ethanol	12% ethanol	14% ethanol	16% ethanol
Granvin 1	e	fg	l	j
Granvin 2	cd	abcde	bc	def
Granvin 3	hi	hij	l	j
Granvin 4	hi	fghi	jk	j
Granvin 5	k	k	l	j
Granvin 6	bc	defg	bcd	gh
Granvin 7	ghi	ghij	kl	j
Granvin 8	hij	jk	l	j
Granvin 9	gh	ij	l	j
Hornindal 1	d	bcdef	hi	cde
Hornindal 2	ef	fg	fghi	efg
Hornindal 3	cd	bcdef	ij	bcd
Joniskelis	ab	a	a	a
Laerdal 1	ab	abcdef	cdefg	ab
Laerdal 2	d	cdef	cdefgh	defg
Muri 1	fg	cdef	ab	fgh
Stordal Ebbegarden 1	hi	cdef	abc	ab
Stordal Ebbegarden 2	hi	fgh	ij	j
Stordal Framgarden 1	d	abc	bcdef	abc
Stordal Framgarden 2	cd	ab	bc	ab
Stranda	e	efg	efghi	ij
Sykkylven 1	ab	abcdef	ghi	fgh
Sykkylven 2	ef	abcdef	ij	hi
Voss 1	ab	abcde	cdefgh	efg
Voss 2	ab	abcd	abc	gh
WLP001	gh	cdef	defghi	ij
WLP002	ijk	k	l	j
WLP029	jk	fg	l	j
WLP570	a	abcdef	bcde	a

## Sheet: ETHANOL SD
Strain	10% ethanol	12% ethanol	14% ethanol	16% ethanol
WLP570	0.0212132	0.0183848	0.0176777	0.033234
WLP001	0.00212132	0.0353553	0.0183848	0.0120208
WLP002	0.0212132	0.00353553	0.00141421	0
WLP029	0.00636396	0.00212132	0	0
Granvin 1	0.033234	0.0205061	0	0
Granvin 2	0.00919239	0.033234	0.0162635	0.013435
Granvin 3	0.0346482	0.0212132	0.00848528	0
Granvin 4	0.0127279	0.0346482	0.00919239	0
Granvin 5	0.0127279	0.00707107	0	0
Granvin 6	0.0742462	0.00777817	0.0148492	0.0113137
Granvin 7	0.0176777	0.0148492	0.0120208	0
Granvin 8	0.0374767	0.00494975	0	0
Granvin 9	0.0417193	0.0516188	0	0
Hornindal 1	0.00212132	0.0509117	0.00636396	0.0120208
Hornindal 2	0.1393	0.0127279	0.0162635	0.0183848
Hornindal 3	0.0700036	0.0424264	0.0226274	0.00989949
Joniskelis	0.00989949	0.0190919	0.0360624	0.00989949
Laerdal 1	0.0219203	0.0445477	0.0268701	0.00919239
Laerdal 2	0.059397	0.0106066	0.0106066	0.019799
Muri 1	0.116673	0.0494975	0.0268701	0.00989949
Stordal Ebbegarden 1	0.0431335	0.0961665	0.0806102	0.0120208
Stordal Ebbegarden 2	0.00565685	0.00565685	0.013435	0
Stordal Framgarden 1	0.0120208	0.00989949	0.0205061	0.0176777
Stordal Framgarden 2	0.0176777	0.00636396	0.00141421	0.039598
Stranda	0.0650538	0.039598	0.0190919	0.00707107
Sykkylven 1	0.00565685	0.0268701	0.0120208	0.00424264
Sykkylven 2	0.0254558	0.00636396	0.013435	0.00777817
Voss 1	0.0212132	0.00636396	0.0190919	0.0155563
Voss 2	0.0360624	0.00919239	0.0176777	0.00707107

[truncated: 2 more sheets: FLOC ANOVA, FLOC SD]
